# Supplementary material for: Development and Experimental Validation of Regularized Machine Learning Models Detecting New, Structurally Distinct Activators of PXR
Source: Cells. 2022 Apr 7;11(8):1253. doi: 10.3390/cells11081253 (PMC9029776; doi:10.3390/cells11081253)
Supplement: Supplementary file 1 [file cells-11-01253-s001.zip]

Archive with 1 entries (1 files):
- cells-1639087-supplementary.pdf
